# Supplementary material for: Antiquorum and Antibiofilm Activities of Piper bogotense C. DC. against Pseudomonas aeruginosa and Identification of Bioactive Compounds
Source: Plants (Basel). 2023 May 6;12(9):1901. doi: 10.3390/plants12091901 (PMC10180994; doi:10.3390/plants12091901)
Supplement: Supplementary file 1 [file plants-12-01901-s001.zip]

Archive with 1 entries (1 files):
- plants-2379186-supplementary.pdf
